# Supplementary material for: Functional Polyion Complex Micelles for Potential Targeted Hydrophobic Drug Delivery
Source: Molecules. 2022 Mar 28;27(7):2178. doi: 10.3390/molecules27072178 (PMC9000450; doi:10.3390/molecules27072178)
Supplement: Supplementary file 1 [file molecules-27-02178-s001.zip]

Archive with 1 entries (1 files):
- molecules-1648911-supplementary.pdf
